# Supplementary material for: A Novel Mutation in CLCN1 Associated with Feline Myotonia Congenita
Source: PLoS One. 2014 Oct 30;9(10):e109926. doi: 10.1371/journal.pone.0109926 (PMC4214686; doi:10.1371/journal.pone.0109926)
Supplement: Data S1 — CLCN1 sequences. CLCN1 DNA and RNA sequences generated on affected and control cats. (ZIP) [file pone.0109926.s005.zip]

Archive with 608 entries (605 files):
- BoydJoneS 10.21.13/
- BoydJoneS 10.21.13/18239-5Fseq6R-F.TXT
- __MACOSX/
- __MACOSX/BoydJoneS 10.21.13/
- __MACOSX/BoydJoneS 10.21.13/._18239-5Fseq6R-F.TXT
- BoydJoneS 10.21.13/18239-5Fseq6R-R.TXT
- __MACOSX/BoydJoneS 10.21.13/._18239-5Fseq6R-R.TXT
- BoydJoneS 10.21.13/18289MyoEx10F.TXT
- __MACOSX/BoydJoneS 10.21.13/._18289MyoEx10F.TXT
- BoydJoneS 10.21.13/18289MyoEx11R.TXT
- __MACOSX/BoydJoneS 10.21.13/._18289MyoEx11R.TXT
- BoydJoneS 10.21.13/18289MyoEx12R.TXT
- __MACOSX/BoydJoneS 10.21.13/._18289MyoEx12R.TXT
- BoydJoneS 10.21.13/18289MyoEx15F.ab1
- __MACOSX/BoydJoneS 10.21.13/._18289MyoEx15F.ab1
- BoydJoneS 10.21.13/18289MyoEx16R.ab1
- __MACOSX/BoydJoneS 10.21.13/._18289MyoEx16R.ab1
- BoydJoneS 10.21.13/18289MyoEx2F.TXT
- __MACOSX/BoydJoneS 10.21.13/._18289MyoEx2F.TXT
- BoydJoneS 10.21.13/18289MyoEx3F.TXT
- __MACOSX/BoydJoneS 10.21.13/._18289MyoEx3F.TXT
- BoydJoneS 10.21.13/18289MyoEx4F.TXT
- __MACOSX/BoydJoneS 10.21.13/._18289MyoEx4F.TXT
- BoydJoneS 10.21.13/18289MyoEx5R.TXT
- __MACOSX/BoydJoneS 10.21.13/._18289MyoEx5R.TXT
- BoydJoneS 10.21.13/18289MyoEx8F.TXT
- __MACOSX/BoydJoneS 10.21.13/._18289MyoEx8F.TXT
- BoydJoneS 10.21.13/18289MyoEx9R-1.TXT
- __MACOSX/BoydJoneS 10.21.13/._18289MyoEx9R-1.TXT
- BoydJoneS 10.21.13/18370-15F-2.TXT
- __MACOSX/BoydJoneS 10.21.13/._18370-15F-2.TXT
- BoydJoneS 10.21.13/18370-15F-3.TXT
- __MACOSX/BoydJoneS 10.21.13/._18370-15F-3.TXT
- BoydJoneS 10.21.13/18370-15F.TXT
- __MACOSX/BoydJoneS 10.21.13/._18370-15F.TXT
- BoydJoneS 10.21.13/18370-16R-2.TXT
- __MACOSX/BoydJoneS 10.21.13/._18370-16R-2.TXT
- BoydJoneS 10.21.13/18370-16R.TXT
- __MACOSX/BoydJoneS 10.21.13/._18370-16R.TXT
- BoydJoneS 10.21.13/18371-15F.TXT
- __MACOSX/BoydJoneS 10.21.13/._18371-15F.TXT
- BoydJoneS 10.21.13/18371-16R.TXT
- __MACOSX/BoydJoneS 10.21.13/._18371-16R.TXT
- BoydJoneS 10.21.13/18374-15F.TXT
- __MACOSX/BoydJoneS 10.21.13/._18374-15F.TXT
- BoydJoneS 10.21.13/18374-16R.TXT
- __MACOSX/BoydJoneS 10.21.13/._18374-16R.TXT
- BoydJoneS 10.21.13/18377-15F.TXT
- __MACOSX/BoydJoneS 10.21.13/._18377-15F.TXT
- BoydJoneS 10.21.13/18377-16R.TXT
- __MACOSX/BoydJoneS 10.21.13/._18377-16R.TXT
- BoydJoneS 10.21.13/4406-14f.TXT
- __MACOSX/BoydJoneS 10.21.13/._4406-14f.TXT
- BoydJoneS 10.21.13/4406-14r.TXT
- __MACOSX/BoydJoneS 10.21.13/._4406-14r.TXT
- BoydJoneS 10.21.13/4406-14s.TXT
- __MACOSX/BoydJoneS 10.21.13/._4406-14s.TXT
- BoydJoneS 10.21.13/4406-14s2.TXT
- __MACOSX/BoydJoneS 10.21.13/._4406-14s2.TXT
- BoydJoneS 10.21.13/4406-F-exon1.TXT
- __MACOSX/BoydJoneS 10.21.13/._4406-F-exon1.TXT
- BoydJoneS 10.21.13/4406-F-exon10.TXT
- __MACOSX/BoydJoneS 10.21.13/._4406-F-exon10.TXT
- BoydJoneS 10.21.13/4406-F-exon13.TXT
- __MACOSX/BoydJoneS 10.21.13/._4406-F-exon13.TXT
- BoydJoneS 10.21.13/4406-F-exon15.TXT
- __MACOSX/BoydJoneS 10.21.13/._4406-F-exon15.TXT
- BoydJoneS 10.21.13/4406-F-exon2.TXT
- __MACOSX/BoydJoneS 10.21.13/._4406-F-exon2.TXT
- BoydJoneS 10.21.13/4406-F-exon3.TXT
- __MACOSX/BoydJoneS 10.21.13/._4406-F-exon3.TXT
- BoydJoneS 10.21.13/4406-F-exon4.TXT
- __MACOSX/BoydJoneS 10.21.13/._4406-F-exon4.TXT
- BoydJoneS 10.21.13/4406-F-exon7.TXT
- __MACOSX/BoydJoneS 10.21.13/._4406-F-exon7.TXT
- BoydJoneS 10.21.13/4406-F-exon8.TXT
- __MACOSX/BoydJoneS 10.21.13/._4406-F-exon8.TXT
- BoydJoneS 10.21.13/4406-R-exon11.TXT
- __MACOSX/BoydJoneS 10.21.13/._4406-R-exon11.TXT
- BoydJoneS 10.21.13/4406-R-exon12.TXT
- __MACOSX/BoydJoneS 10.21.13/._4406-R-exon12.TXT
- BoydJoneS 10.21.13/4406-R-exon14.TXT
- __MACOSX/BoydJoneS 10.21.13/._4406-R-exon14.TXT
- BoydJoneS 10.21.13/4406-R-EXON16.TXT
- __MACOSX/BoydJoneS 10.21.13/._4406-R-EXON16.TXT
- BoydJoneS 10.21.13/4406-R-EXON18.TXT
- __MACOSX/BoydJoneS 10.21.13/._4406-R-EXON18.TXT
- BoydJoneS 10.21.13/4406-R-exon22.TXT
- __MACOSX/BoydJoneS 10.21.13/._4406-R-exon22.TXT
- BoydJoneS 10.21.13/4406-R-exon23.TXT
- __MACOSX/BoydJoneS 10.21.13/._4406-R-exon23.TXT
- BoydJoneS 10.21.13/4406-R-exon5.TXT
- __MACOSX/BoydJoneS 10.21.13/._4406-R-exon5.TXT
- BoydJoneS 10.21.13/4406-R-exon6.TXT
- __MACOSX/BoydJoneS 10.21.13/._4406-R-exon6.TXT
- BoydJoneS 10.21.13/4406-R-exon9.TXT
- __MACOSX/BoydJoneS 10.21.13/._4406-R-exon9.TXT
- BoydJoneS 10.21.13/bean14r.TXT
- __MACOSX/BoydJoneS 10.21.13/._bean14r.TXT
- BoydJoneS 10.21.13/bean14s.TXT
- __MACOSX/BoydJoneS 10.21.13/._bean14s.TXT
- BoydJoneS 10.21.13/bean14s2.TXT
- __MACOSX/BoydJoneS 10.21.13/._bean14s2.TXT
- BoydJoneS 10.21.13/beanf6.TXT
- __MACOSX/BoydJoneS 10.21.13/._beanf6.TXT
- BoydJoneS 10.21.13/beanf7b.TXT
- __MACOSX/BoydJoneS 10.21.13/._beanf7b.TXT
- BoydJoneS 10.21.13/beanr7.TXT
- __MACOSX/BoydJoneS 10.21.13/._beanr7.TXT
- BoydJoneS 10.21.13/ben-10f.TXT
- __MACOSX/BoydJoneS 10.21.13/._ben-10f.TXT
- BoydJoneS 10.21.13/ben-11f.TXT
- __MACOSX/BoydJoneS 10.21.13/._ben-11f.TXT
- BoydJoneS 10.21.13/ben-12r.TXT
- __MACOSX/BoydJoneS 10.21.13/._ben-12r.TXT
- BoydJoneS 10.21.13/ben-13f.TXT
- __MACOSX/BoydJoneS 10.21.13/._ben-13f.TXT
- BoydJoneS 10.21.13/ben-14r.TXT
- __MACOSX/BoydJoneS 10.21.13/._ben-14r.TXT
- BoydJoneS 10.21.13/ben-17f.TXT
- __MACOSX/BoydJoneS 10.21.13/._ben-17f.TXT
- BoydJoneS 10.21.13/ben-18f.TXT
- __MACOSX/BoydJoneS 10.21.13/._ben-18f.TXT
- BoydJoneS 10.21.13/ben-19f.TXT
- __MACOSX/BoydJoneS 10.21.13/._ben-19f.TXT
- BoydJoneS 10.21.13/ben-1f.TXT
- __MACOSX/BoydJoneS 10.21.13/._ben-1f.TXT
- BoydJoneS 10.21.13/ben-1r.TXT
- __MACOSX/BoydJoneS 10.21.13/._ben-1r.TXT
- BoydJoneS 10.21.13/ben-20r.TXT
- __MACOSX/BoydJoneS 10.21.13/._ben-20r.TXT
- BoydJoneS 10.21.13/ben-21f.TXT
- __MACOSX/BoydJoneS 10.21.13/._ben-21f.TXT
- BoydJoneS 10.21.13/ben-22f.TXT
- __MACOSX/BoydJoneS 10.21.13/._ben-22f.TXT
- BoydJoneS 10.21.13/ben-23f.TXT
- __MACOSX/BoydJoneS 10.21.13/._ben-23f.TXT
- BoydJoneS 10.21.13/ben-23r.TXT
- __MACOSX/BoydJoneS 10.21.13/._ben-23r.TXT
- BoydJoneS 10.21.13/ben-3f.TXT
- __MACOSX/BoydJoneS 10.21.13/._ben-3f.TXT
- BoydJoneS 10.21.13/ben-4f.TXT
- __MACOSX/BoydJoneS 10.21.13/._ben-4f.TXT
- BoydJoneS 10.21.13/ben-5f.TXT
- __MACOSX/BoydJoneS 10.21.13/._ben-5f.TXT
- BoydJoneS 10.21.13/ben-5r.TXT
- __MACOSX/BoydJoneS 10.21.13/._ben-5r.TXT
- BoydJoneS 10.21.13/ben-7f.TXT
- __MACOSX/BoydJoneS 10.21.13/._ben-7f.TXT
- BoydJoneS 10.21.13/ben-7r.TXT
- __MACOSX/BoydJoneS 10.21.13/._ben-7r.TXT
- BoydJoneS 10.21.13/ben-8f.TXT
- __MACOSX/BoydJoneS 10.21.13/._ben-8f.TXT
- BoydJoneS 10.21.13/ben-9f.TXT
- __MACOSX/BoydJoneS 10.21.13/._ben-9f.TXT
- BoydJoneS 10.21.13/berry-clcn1-f.TXT
- __MACOSX/BoydJoneS 10.21.13/._berry-clcn1-f.TXT
- BoydJoneS 10.21.13/berry-clcn1-r.TXT
- __MACOSX/BoydJoneS 10.21.13/._berry-clcn1-r.TXT
- BoydJoneS 10.21.13/Case-LittleBean-2F2R-2F.TXT
- __MACOSX/BoydJoneS 10.21.13/._Case-LittleBean-2F2R-2F.TXT
- BoydJoneS 10.21.13/Case-LittleBean-2F2R-2F_1.TXT
- __MACOSX/BoydJoneS 10.21.13/._Case-LittleBean-2F2R-2F_1.TXT
- BoydJoneS 10.21.13/Case-LittleBean-2F2R-2F_2.TXT
- __MACOSX/BoydJoneS 10.21.13/._Case-LittleBean-2F2R-2F_2.TXT
- BoydJoneS 10.21.13/Case-LittleBean-2F2R-2R.TXT
- __MACOSX/BoydJoneS 10.21.13/._Case-LittleBean-2F2R-2R.TXT
- BoydJoneS 10.21.13/Case-LittleBean-2F2R-2R_1.TXT
- __MACOSX/BoydJoneS 10.21.13/._Case-LittleBean-2F2R-2R_1.TXT
- BoydJoneS 10.21.13/Case-LittleBean-3F3R-3F.TXT
- __MACOSX/BoydJoneS 10.21.13/._Case-LittleBean-3F3R-3F.TXT
- BoydJoneS 10.21.13/Case-LittleBean-3F3R-3R.TXT
- __MACOSX/BoydJoneS 10.21.13/._Case-LittleBean-3F3R-3R.TXT
- BoydJoneS 10.21.13/Case-LittleBean-3F3R-3R_1.TXT
- __MACOSX/BoydJoneS 10.21.13/._Case-LittleBean-3F3R-3R_1.TXT
- BoydJoneS 10.21.13/Case-LittleBean-4F4R2-4F.TXT
- __MACOSX/BoydJoneS 10.21.13/._Case-LittleBean-4F4R2-4F.TXT
- BoydJoneS 10.21.13/Case-LittleBean-4F4R2-4F_1.TXT
- __MACOSX/BoydJoneS 10.21.13/._Case-LittleBean-4F4R2-4F_1.TXT
- BoydJoneS 10.21.13/Case-LittleBean-4F4R2-4R.TXT
- __MACOSX/BoydJoneS 10.21.13/._Case-LittleBean-4F4R2-4R.TXT
- BoydJoneS 10.21.13/Case-LittleBean-4F4R2-5R.TXT
- __MACOSX/BoydJoneS 10.21.13/._Case-LittleBean-4F4R2-5R.TXT
- BoydJoneS 10.21.13/CAT CLCN1 EXON 1.TXT
- __MACOSX/BoydJoneS 10.21.13/._CAT CLCN1 EXON 1.TXT
- BoydJoneS 10.21.13/CAT CLCN1 EXON 10.TXT
- __MACOSX/BoydJoneS 10.21.13/._CAT CLCN1 EXON 10.TXT
- BoydJoneS 10.21.13/CAT CLCN1 EXON 11.TXT
- __MACOSX/BoydJoneS 10.21.13/._CAT CLCN1 EXON 11.TXT
- BoydJoneS 10.21.13/CAT CLCN1 EXON 12.TXT
- __MACOSX/BoydJoneS 10.21.13/._CAT CLCN1 EXON 12.TXT
- BoydJoneS 10.21.13/CAT CLCN1 EXON 13.TXT
- __MACOSX/BoydJoneS 10.21.13/._CAT CLCN1 EXON 13.TXT
- BoydJoneS 10.21.13/CAT CLCN1 EXON 14.TXT
- __MACOSX/BoydJoneS 10.21.13/._CAT CLCN1 EXON 14.TXT
- BoydJoneS 10.21.13/CAT CLCN1 EXON 15.TXT
- __MACOSX/BoydJoneS 10.21.13/._CAT CLCN1 EXON 15.TXT
- BoydJoneS 10.21.13/CAT CLCN1 EXON 16.TXT
- __MACOSX/BoydJoneS 10.21.13/._CAT CLCN1 EXON 16.TXT
- BoydJoneS 10.21.13/CAT CLCN1 EXON 17.TXT
- __MACOSX/BoydJoneS 10.21.13/._CAT CLCN1 EXON 17.TXT
- BoydJoneS 10.21.13/CAT CLCN1 EXON 18.TXT
- __MACOSX/BoydJoneS 10.21.13/._CAT CLCN1 EXON 18.TXT
- BoydJoneS 10.21.13/CAT CLCN1 EXON 19.TXT
- __MACOSX/BoydJoneS 10.21.13/._CAT CLCN1 EXON 19.TXT
- BoydJoneS 10.21.13/CAT CLCN1 EXON 2.TXT
- __MACOSX/BoydJoneS 10.21.13/._CAT CLCN1 EXON 2.TXT
- BoydJoneS 10.21.13/CAT CLCN1 EXON 20.TXT
- __MACOSX/BoydJoneS 10.21.13/._CAT CLCN1 EXON 20.TXT
- BoydJoneS 10.21.13/CAT CLCN1 EXON 21.TXT
- __MACOSX/BoydJoneS 10.21.13/._CAT CLCN1 EXON 21.TXT
- BoydJoneS 10.21.13/CAT CLCN1 EXON 22.TXT
- __MACOSX/BoydJoneS 10.21.13/._CAT CLCN1 EXON 22.TXT
- BoydJoneS 10.21.13/CAT CLCN1 EXON 23.TXT
- __MACOSX/BoydJoneS 10.21.13/._CAT CLCN1 EXON 23.TXT
- BoydJoneS 10.21.13/CAT CLCN1 EXON 3.TXT
- __MACOSX/BoydJoneS 10.21.13/._CAT CLCN1 EXON 3.TXT
- BoydJoneS 10.21.13/CAT CLCN1 EXON 4.TXT
- __MACOSX/BoydJoneS 10.21.13/._CAT CLCN1 EXON 4.TXT
- BoydJoneS 10.21.13/CAT CLCN1 EXON 5.TXT
- __MACOSX/BoydJoneS 10.21.13/._CAT CLCN1 EXON 5.TXT
- BoydJoneS 10.21.13/CAT CLCN1 EXON 6.TXT
- __MACOSX/BoydJoneS 10.21.13/._CAT CLCN1 EXON 6.TXT
- BoydJoneS 10.21.13/CAT CLCN1 EXON 7.TXT
- __MACOSX/BoydJoneS 10.21.13/._CAT CLCN1 EXON 7.TXT
- BoydJoneS 10.21.13/CAT CLCN1 EXON 8.TXT
- __MACOSX/BoydJoneS 10.21.13/._CAT CLCN1 EXON 8.TXT
- BoydJoneS 10.21.13/CAT CLCN1 EXON 9.TXT
- __MACOSX/BoydJoneS 10.21.13/._CAT CLCN1 EXON 9.TXT
- BoydJoneS 10.21.13/CAT CLCN1 EXON.TXT
- __MACOSX/BoydJoneS 10.21.13/._CAT CLCN1 EXON.TXT
- BoydJoneS 10.21.13/cat-ex13.TXT
- __MACOSX/BoydJoneS 10.21.13/._cat-ex13.TXT
- BoydJoneS 10.21.13/cat-ex14.TXT
- __MACOSX/BoydJoneS 10.21.13/._cat-ex14.TXT
- BoydJoneS 10.21.13/cDNA.TXT
- __MACOSX/BoydJoneS 10.21.13/._cDNA.TXT
- BoydJoneS 10.21.13/CDS.TXT
- __MACOSX/BoydJoneS 10.21.13/._CDS.TXT
- BoydJoneS 10.21.13/Control-OZ-2F2R-2F.TXT
- __MACOSX/BoydJoneS 10.21.13/._Control-OZ-2F2R-2F.TXT
- BoydJoneS 10.21.13/Control-OZ-2F2R-2R.TXT
- __MACOSX/BoydJoneS 10.21.13/._Control-OZ-2F2R-2R.TXT
- BoydJoneS 10.21.13/Control-OZ-3F3R-3F.TXT
- __MACOSX/BoydJoneS 10.21.13/._Control-OZ-3F3R-3F.TXT
- BoydJoneS 10.21.13/Control-OZ-5F5R-4R.TXT
- __MACOSX/BoydJoneS 10.21.13/._Control-OZ-5F5R-4R.TXT
- BoydJoneS 10.21.13/Control-OZ-LR-1F2R-1F.TXT
- __MACOSX/BoydJoneS 10.21.13/._Control-OZ-LR-1F2R-1F.TXT
- BoydJoneS 10.21.13/Control-OZ-LR-1F2R-1R.TXT
- __MACOSX/BoydJoneS 10.21.13/._Control-OZ-LR-1F2R-1R.TXT
- BoydJoneS 10.21.13/Control-OZ-LR-1F2R-2F-#2.TXT
- __MACOSX/BoydJoneS 10.21.13/._Control-OZ-LR-1F2R-2F-#2.TXT
- BoydJoneS 10.21.13/Control-OZ-LR-1F2R-2F.TXT
- __MACOSX/BoydJoneS 10.21.13/._Control-OZ-LR-1F2R-2F.TXT
- BoydJoneS 10.21.13/Control-OZ-LR-2F3R-2F-#2.TXT
- __MACOSX/BoydJoneS 10.21.13/._Control-OZ-LR-2F3R-2F-#2.TXT
- BoydJoneS 10.21.13/Control-OZ-LR-2F3R-2F.TXT
- __MACOSX/BoydJoneS 10.21.13/._Control-OZ-LR-2F3R-2F.TXT
- BoydJoneS 10.21.13/Control-OZ-LR-2F3R-2R.TXT
- __MACOSX/BoydJoneS 10.21.13/._Control-OZ-LR-2F3R-2R.TXT
- BoydJoneS 10.21.13/Control-OZ-LR-2F3R-3F-#2.TXT
- __MACOSX/BoydJoneS 10.21.13/._Control-OZ-LR-2F3R-3F-#2.TXT
- BoydJoneS 10.21.13/Control-OZ-LR-2F3R-3F.TXT
- __MACOSX/BoydJoneS 10.21.13/._Control-OZ-LR-2F3R-3F.TXT
- BoydJoneS 10.21.13/Control-OZ-LR-2F3R-3R-#2.TXT
- __MACOSX/BoydJoneS 10.21.13/._Control-OZ-LR-2F3R-3R-#2.TXT
- BoydJoneS 10.21.13/Control-OZ-LR-4F5R-4R.TXT
- __MACOSX/BoydJoneS 10.21.13/._Control-OZ-LR-4F5R-4R.TXT
- BoydJoneS 10.21.13/Control-OZ-LR-4F5R-5F.TXT
- __MACOSX/BoydJoneS 10.21.13/._Control-OZ-LR-4F5R-5F.TXT
- BoydJoneS 10.21.13/Control-OZ-LR-4F5R-5R.TXT
- __MACOSX/BoydJoneS 10.21.13/._Control-OZ-LR-4F5R-5R.TXT
- BoydJoneS 10.21.13/Daisy-F-exon10.TXT
- __MACOSX/BoydJoneS 10.21.13/._Daisy-F-exon10.TXT
- BoydJoneS 10.21.13/Daisy-F-exon13.TXT
- __MACOSX/BoydJoneS 10.21.13/._Daisy-F-exon13.TXT
- BoydJoneS 10.21.13/Daisy-F-exon15.TXT
- __MACOSX/BoydJoneS 10.21.13/._Daisy-F-exon15.TXT
- BoydJoneS 10.21.13/Daisy-F-exon2.TXT
- __MACOSX/BoydJoneS 10.21.13/._Daisy-F-exon2.TXT
- BoydJoneS 10.21.13/Daisy-F-exon3.TXT
- __MACOSX/BoydJoneS 10.21.13/._Daisy-F-exon3.TXT
- BoydJoneS 10.21.13/Daisy-F-exon4.TXT
- __MACOSX/BoydJoneS 10.21.13/._Daisy-F-exon4.TXT
- BoydJoneS 10.21.13/Daisy-F-exon7.TXT
- __MACOSX/BoydJoneS 10.21.13/._Daisy-F-exon7.TXT
- BoydJoneS 10.21.13/Daisy-F-exon8.TXT
- __MACOSX/BoydJoneS 10.21.13/._Daisy-F-exon8.TXT
- BoydJoneS 10.21.13/Daisy-R-exon11.TXT
- __MACOSX/BoydJoneS 10.21.13/._Daisy-R-exon11.TXT
- BoydJoneS 10.21.13/Daisy-R-exon12.TXT
- __MACOSX/BoydJoneS 10.21.13/._Daisy-R-exon12.TXT
- BoydJoneS 10.21.13/Daisy-R-exon14.TXT
- __MACOSX/BoydJoneS 10.21.13/._Daisy-R-exon14.TXT
- BoydJoneS 10.21.13/Daisy-R-exon16.TXT
- __MACOSX/BoydJoneS 10.21.13/._Daisy-R-exon16.TXT
- BoydJoneS 10.21.13/Daisy-R-EXON18.TXT
- __MACOSX/BoydJoneS 10.21.13/._Daisy-R-EXON18.TXT
- BoydJoneS 10.21.13/Daisy-R-EXON23.TXT
[truncated: 308 more entries]
