# Supplementary material for: A Novel Mutation in CLCN1 Associated with Feline Myotonia Congenita
Source: PLoS One. 2014 Oct 30;9(10):e109926. doi: 10.1371/journal.pone.0109926 (PMC4214686; doi:10.1371/journal.pone.0109926)
Supplement: Data S1 — CLCN1 sequences. CLCN1 DNA and RNA sequences generated on affected and control cats. (ZIP) [file pone.0109926.s005.zip › BoydJoneS 10.21.13/cDNA.TXT]

ATGGAGCGGTCAGAGTCCCAGCGGCGTGGGGGGGAGCAAAGCTGGTGGGG
TAGTGCCCCCCAGTACCAGTATATGCCTTTTGAGCACTGCACCAGCTACG
GACTACCCTCCGAAAATGGGGCCCTTCAGCACAGGCTCCGGAGGGACGCA
GGCCCCCGTCCCAACACCCGCCCCACACAGATTTATGGCCATCACAAACA
GCAGCCCCCGCACAAGGAGCAGGGCATGGGGATGCCCCCGAAGACGGGCT
CCAGTGACAGCCTGGACAGCAAGGATGAGGATCACTCTTCTAAATGTCAA
GACTGTATGCGCCGCCTGGGACACGTGGTAAGACGGAAATTAGGAGAAGA
CTGGATCTTTCTGGTGCTCCTGGGACTGCTTATGGCTCTGGTTAGCTGGA
GCATGGATTATGTCAGTGCCAAAAGCCTTCAGGCCTACAAGTGGACCTAT
TACCAGATGCAGCCCAGCCTGCCTCTGCAGTACCTGGTCTGGGTCACCTT
CCCGCTAACTCTCATCCTCTTCAGCGCCCTCTTTTGTCACCTCATCTCTC
CCCAGGCCGTTGGCTCTGGGATCCCTGAGATGAAGACAATACTCCGTGGG
GTCATCCTGAAGGAATATCTCACCCTCAAGGCCTTTGTGGCCAAGGTTGT
GGCCCTGACTGCAGGGCTGGGCAGTGGCATTCCTGTGGGGAAGGAGGGCC
CATTTGTGCACATAGCCAGCATCTGTGCTGCTGTCCTCAGCAAGTTCATG
TCAATGTTCTGCGGGGTATATGAGCAGCCATACTATTACACTGACATGCT
GACTGTGGGCTGTGCTGTGGGAGTTGGCTGTTGTTTTGGGACACCACTCG
GAGGAGTGCTGTTCAGCATCGAGGTCACCTCTACCTACTTTGCCGTGCGG
AACTACTGGCGAGGATTCTTTGCGGCCACGTTCAGTGCCTTTGTTTTCCG
CGTGCTGGCCGTGTGGAACAAGGATGCCGTCACCATCACCGCCCTCTTCA
GAACCAATTTCCGAATGGATTTCCCCTTTGACCTGCAGGAACTCCCAGCC
TTTGCCATCATCGGGATTTGCTGTGGGTTCCTGGGAGCTGTATTTGTGTA
TCTGCACCGCCAAGTCATGCTTGGTGTCCGAAGGCACAAGGCCCTCAGCC
GGTTTCTGGCGAAGCATCGCCTGCTGTATCCTGGAATCGTCACCTTTGTC
ATCGCTTCGTTCACTTTTCCGCCAGGAATGGGTCAATTCATGGCTGGAGA
GCTGATGCCTCGTGAAGCCATCAGTACCCTCTTTGACAACAACACATGGG
TAAAGCATGTGGGTGACCCTGCAAGCCTGGGCCAGTCGGCTGTGTGGATC
CATCCACAAGTCAACGTCGTCATCATCATCCTCCTCTTCTTTATCATGAA
GTTTTGGATGTCCATCGTGGCCACCACTATGCCCATACCCTGTGGAGGCT
TCATGCCTGTGTTTGTGCTAGGAGCTGCATTTGGAAGACTGGTGGGAGAG
ATCATGGCCATGCTATTCCCTGACGGTATCCTATTCGATGACATCATCTA
CAAGATCCTACCCGGGGGCTATGCAGTAATTGGGGCAGCAGCGCTGACTG
GCGCAGTGTCCCATACGGTCTCCACAGCTGTGATTTGCTTCGAGTTAACG
GGTCAGATTGCCCACATCCTCCCCATGATGGTGGCTGTCATCTTGGCCAA
CATGGTGGCTCAGAGCCTGCAGCCCTCCCTCTATGACAGCATCATCCAGG
TCAAGAAGCTACCCTACTTGCCTGACCTTGGTTGGAACCAGCTCAGCAAA
TTTACAATCTTTGTTGAGGACATCATGGTGCGTGATGTGAAGTTTGTTTC
AGCCGCCTGCACGTATGGGGAATTGCAAACCCTGCTCCAGACCACCACAG
TCAAGACTTTACCACTGGTTGATTCGAAAGATTCCATGATCCTGCTGGGC
TCCGTGGAGCGGTCAGAGCTGCAGTCCCTCCTGCAGCGCCACCTGTGCCC
TGAGCGGAGGCTGCGGGCAGCCCAGGACATGGCCAGGAAGCTGTCTGAGC
TGCCTTATGATGGAAAGGCGCGGCCCGCTGGCAGGGGGCACCAAGGCATC
CCATCCGAGGGCCGGAGGGAGTCCTTTGCCTTTGTGGATGAGGATGAAGA
GGAGGACCTCTCTGGGAAGCCCGAGCTGCCTCCTCTCCCCCCTCCTCGCT
CCTTTCCTGCCGCTCTATTGTCCCCAGAAGAGCCCAACGGGCCCCTGCCC
AGCCACAAACAGCAGCCAGAAGCCCCGGAGCCTGCAGGTCAAAGACCCTC
TGTCTTCCGGTCCCTGCTGCGCTGCTTACTGGGCAGACCTCGCCCCACAA
AGAAGAAAACAACCCAGGAGTCAACGGATTTGGTGGACACCATGTCACCT
GAAGAGATTGAGGCCTGGGAGAAGGAGCAGCTGAGCCAGCCGGTGTGTTT
TGACTACTGCTGCATTGACCAGTCTCCCTTCCAGCTGGTGGAGCAGACGT
CTCTGCACAAGACCCACACGCTCTTCTCGCTCCTCGGCCTCCACCTTGCT
TACGTGACCAGCATGGGGAAGCTCAGGGGCGTGCTGGCGTTGGAGGAGCT
GCAGAAGGCCATCGAAGGGCACACCAAGTCCGGGGTGCAGCTCCGCCCAC
CCCTCGCCAGCTTCCGGAACACGACGACAGCTCGGAAGAACCCTGGGGGC
CCGCCCCCTCCCACGGACACGTGGAGCCTGCCTGAGGACGGAACCGGGGC
GGCCGGGCCGGGGGACAGGGCTCCCGCCTCCCCAGAGACCCCCGTGCCCT
CCCCCTCCCCGGAGCCCCCTCTCTCCGTGGCTCCAGCCAAGGTGGAGGGC
GAGCTGGAGGAGCTGGAGCTGGTGGAGAGTCCCGGGCCGGAAGAGGAGCT
GGCTGATATCCTGCAGGGCCCCAGTCTGCGGTCCACCGATGAGGAGGACG
AGGACGAACTGATCCTGTGA
