# Supplementary material for: A Novel Mutation in CLCN1 Associated with Feline Myotonia Congenita
Source: PLoS One. 2014 Oct 30;9(10):e109926. doi: 10.1371/journal.pone.0109926 (PMC4214686; doi:10.1371/journal.pone.0109926)
Supplement: Data S1 — CLCN1 sequences. CLCN1 DNA and RNA sequences generated on affected and control cats. (ZIP) [file pone.0109926.s005.zip › BoydJoneS 10.21.13/Control-OZ-LR-2F3R-3F.TXT]

GTCACCATCACCGCCCTCTTCAGAACCAATTTCCGAATGGATTTCCCCTT
TGACCTGCAGGAACTCCCAGCCTTTGCCATCATCGGGATTTGCTGTGGGT
TCCTGGGAGCTGTATTTGTGTATCTGCACCGCCAAGTCATGCTTGGTGTC
CGAAGGCACAAGGCCCTCAGCCGGTTTCTGGCGAAGCATCGCCTGCTGTA
TCCNGGAATCGTCACCTTTGTCATCGCTTCGTTCACTTTTCCGCCAGGAA
TGGGTCAATTCATGGCTGGAGAGCTGATGCCTCGTGAAGCCATCAGTACC
CTCTTTGACAACAACACATGGGTAAAGCATGTGGGTGACCCTGCAAGCCT
GGGCCAGTCGGCTGTGTGGATCCATCCACAAGTCAACGTCGTCATCATCA
TCCTCCTCTTCTTTATCATGAAGTTTTGGATGTCCATCGTGGCCACCACT
ATGCCCATACCCTGTGGAGGCTTCATGCCTGTGTTTGTGCTAGGAGCTGC
ATTTGGAAGACTGGTGGGAGAGATCATGGCCATGCTATTCCCTGACGGTA
TCCTATTCGATGACATCATCTACAAGATCCTACCCGGGGGCTATGCAGTA
ATTGGGGCAGCAGCGCTGACTGGCGC
