# Supplementary material for: A Novel Mutation in CLCN1 Associated with Feline Myotonia Congenita
Source: PLoS One. 2014 Oct 30;9(10):e109926. doi: 10.1371/journal.pone.0109926 (PMC4214686; doi:10.1371/journal.pone.0109926)
Supplement: Data S1 — CLCN1 sequences. CLCN1 DNA and RNA sequences generated on affected and control cats. (ZIP) [file pone.0109926.s005.zip › BoydJoneS 10.21.13/Daisy-R-exon11.TXT]

CTGACGCCCACCTCCCTCCCCAGACTCTTTGGAGCTGACCTCTCCAGCCA
TGAATTGACCCATTCCTGGCGGAAAAGTGAACGAAGCGATGACAAAGGTG
ACGATTCCAGGATACAGCAGGCGACTGAAAAAGACACAGATTTAAGCCCC
CCCAAGTTAGCCACAGTGGATGTCACACTGAGCTGGCTAGCTGGGTTCTA
GTAGCCCACTGCAGACTTAGCTCTTTATTTTTATTTTATTTTTTTAGGAG
AGAGAGAAAGTGAGTGAGGGAGAGGAGTGGGGCGGGGGGAGGGAGAGAGA
GAGAGAGGAGAGAGAGCCCACGAACTGTGAGATCATGACCTGAGCTGAAA
CCAAGAGTCAGATGCTCAGTCCACTGAGCCACCCAGGCATCCCATCCTCA
GCTCTTTAAACACAGAATGTTCTTGCCACCAAAAAGCAATCTTTAACGGG
CAAACCACACCGTGTTCTCTCTCTATGTGGAATATCAGGGCTTCTATATT
TTATCGCAAGTCATGTATTGGCATTTACAGCCTTTGAGAAAGATTAAAAG
GGAGGGGCTCGTGGAGAAAGCAGAAAGTAAATGGGTAGGACACAGAAGGG
CAGTGACTCACTGCTTCGCCAG
